# Supplementary material for: Assessing Motivation in Cerebral Palsy During Rehabilitation: A Systematic Review
Source: Brain Sci. 2026 Mar 5;16(3):291. doi: 10.3390/brainsci16030291 (PMC13024059; doi:10.3390/brainsci16030291)
Supplement: Supplementary file 1 [file brainsci-16-00291-s001.zip]

Archive with 1 entries (1 files):
- brainsci-4118376-supplementary.pdf
